# Supplementary material for: Coordinates and intervals in graph-based reference genomes
Source: BMC Bioinformatics. 2017 May 18;18:263. doi: 10.1186/s12859-017-1678-9 (PMC5437615; doi:10.1186/s12859-017-1678-9)
Supplement: Supplementary file 2 — Example of gene notation. Example of representation of genes on an alternative locus on GRCh38 (txt). (TXT 4 kb) [file 12859_2017_1678_MOESM2_ESM.txt]

# Gene representation for genes on KI270792v1 and the paralell part of the primary assembly.
# Represented on an unmerged graph first, then on merged graph
# Name	 TranscriptionRegion 	 CodingRegion 	 Exons 	 CodingStatus
# Unmerged:
NM_001271082	chr5_KI270792v1_alt,27468,57319	chr5_KI270792v1_alt,27564,56175	27468,27589 27685,27721 27987,28067 50658,50719 51878,52006 52741,52837 53262,53410 53895,53980 54763,54891 56026,56205 56311,57319	cmpl cmpl
NM_001271082	chr5,1008961,1038812	chr5,1009057,1037668	1008961,1009082 1009178,1009214 1009480,1009560 1032151,1032212 1033371,1033499 1034234,1034330 1034755,1034903 1035388,1035473 1036256,1036384 1037519,1037698 1037804,1038812	cmpl cmpl
NM_006598	chr5_KI270792v1_alt,68882,129739	chr5_KI270792v1_alt,70868,129673	68882,70960 71857,71991 75979,76158 78860,78968 81960,82092 82199,82369 83421,83617 91459,91628 92393,92498 93197,93317 93964,94063 94520,94639 95661,95836 96529,96587 97226,97325 99291,99459 101460,101672 102947,103189 104584,104715 105987,106042 106663,106810 111214,111337 111835,111930 129549,129739	cmpl cmpl
NM_006598	chr5,1050373,1112057	chr5,1052359,1111991	1050373,1052451 1053348,1053482 1057470,1057649 1060343,1060451 1063843,1063975 1064082,1064252 1065282,1065478 1073632,1073801 1074566,1074671 1075370,1075490 1076137,1076236 1076693,1076812 1077832,1078007 1078700,1078758 1079397,1079496 1081576,1081744 1083744,1083956 1085231,1085473 1086902,1087033 1088305,1088360 1088981,1089128 1093532,1093655 1094153,1094248 1111867,1112057	cmpl cmpl
NM_033120	chr5_KI270792v1_alt,27468,57319	chr5_KI270792v1_alt,27564,56880	27468,27589 27685,27721 27987,28067 50658,50719 51878,52006 52741,52837 53262,53410 53895,53980 54763,54891 56311,57319	cmpl cmpl
NM_033120	chr5,1008961,1038812	chr5,1009057,1038373	1008961,1009082 1009178,1009214 1009480,1009560 1032151,1032212 1033371,1033499 1034234,1034330 1034755,1034903 1035388,1035473 1036256,1036384 1037804,1038812	cmpl cmpl
NR_039778	chr5_KI270792v1_alt,81061,81140	chr5_KI270792v1_alt,81140,81140	81061,81140	unk unk
NR_039778	chr5,1062895,1062974	chr5,1062974,1062974	1062895,1062974	unk unk
NR_104614	chr5_KI270792v1_alt,5683,15847	chr5_KI270792v1_alt,15847,15847	5683,9130 15777,15847	unk unk
NR_104614	chr5,987176,997340	chr5,997340,997340	987176,990623 997270,997340	unk unk
NR_104615	chr5_KI270792v1_alt,5683,15847	chr5_KI270792v1_alt,15847,15847	5683,9064 15777,15847	unk unk
NR_104615	chr5,987176,997340	chr5,997340,997340	987176,990557 997270,997340	unk unk
# Merged:
NM_001271082	chr5_2,27468,57319	chr5_2,27564,56175	27468,27589 27685,27721 27987,28067 50658,50719 51878,52006 52741,52837 53262,53410 53895,53980 54763,54891 56026,56205 56311,57319	cmpl cmpl
NM_001271082	chr5_2,27468,57319	chr5_2,27564,56175	27468,27589 27685,27721 27987,28067 50658,50719 51878,52006 52741,52837 53262,53410 53895,53980 54763,54891 56026,56205 56311,57319	cmpl cmpl
NM_006598	SLC12A7_1,chr5_3,854,18912	SLC12A7_1,chr5_3,2840,18846	854,2932 3829,3963 7951,8130 10832,10940 13932,14064 14171,14341 15393,15589 23431,23600 24365,24470 25169,25289 25936,26035 26492,26611 27633,27808 28501,28559 29198,29297 31263,31431 33432,33644 34919,35161 36556,36687 37959,38014 38635,38782 chr5_3,387,510 1008,1103 18722,18912	cmpl cmpl
NM_006598	SLC12A7_0_0,chr5_3,852,18912	SLC12A7_0_0,chr5_3,2838,18846	852,2930 3827,3961 7949,8128 10822,10930 14322,14454 14561,14731 15761,15957 24111,24280 25045,25150 25849,25969 26616,26715 27172,27291 28311,28486 29179,29237 29876,29975 32055,32223 34223,34435 35710,35952 37381,37512 38784,38839 39460,39607 chr5_3,387,510 1008,1103 18722,18912	cmpl cmpl
NM_033120	chr5_2,27468,57319	chr5_2,27564,56880	27468,27589 27685,27721 27987,28067 50658,50719 51878,52006 52741,52837 53262,53410 53895,53980 54763,54891 56311,57319	cmpl cmpl
NM_033120	chr5_2,27468,57319	chr5_2,27564,56880	27468,27589 27685,27721 27987,28067 50658,50719 51878,52006 52741,52837 53262,53410 53895,53980 54763,54891 56311,57319	cmpl cmpl
NR_039778	SLC12A7_1,13033,13112	SLC12A7_1,13112,13112	13033,13112	unk unk
NR_039778	SLC12A7_0_0,13374,13453	SLC12A7_0_0,13453,13453	13374,13453	unk unk
NR_104614	chr5_2,5683,15847	chr5_2,15847,15847	5683,9130 15777,15847	unk unk
NR_104614	chr5_2,5683,15847	chr5_2,15847,15847	5683,9130 15777,15847	unk unk
NR_104615	chr5_2,5683,15847	chr5_2,15847,15847	5683,9064 15777,15847	unk unk
NR_104615	chr5_2,5683,15847	chr5_2,15847,15847	5683,9064 15777,15847	unk unk
